# Supplementary material for: Development of Oxidized Polyvinyl Alcohol-Based Nerve Conduits Coupled with the Ciliary Neurotrophic Factor
Source: Materials (Basel). 2019 Jun 21;12(12):1996. doi: 10.3390/ma12121996 (PMC6631399; doi:10.3390/ma12121996)
Supplement: Supplementary file 1 [file materials-12-01996-s001.zip]

Archive with 3 entries (3 files):
- Video S1_PVA.mp4
- Video S2_OxPVA_KMnO4.mp4
- Video S3_OxPVA_Br2.mp4
